# Supplementary material for: A Stable Metal Chalcogenide Cluster-Based Framework Decorated with Transition Metal Complexes for an Efficient Electrocatalytic O2 Reduction Reaction
Source: Nanomaterials (Basel). 2025 Aug 1;15(15):1186. doi: 10.3390/nano15151186 (PMC12348372; doi:10.3390/nano15151186)
Supplement: Supplementary file 1 [file nanomaterials-15-01186-s001.zip]

Archive with 1 entries (1 files):
- nanomaterials-3780839-supplementary.pdf
